# Supplementary material for: Chronic hepatitis B: dynamic change in Traditional Chinese Medicine syndrome by dynamic network biomarkers
Source: Chin Med. 2019 Nov 21;14:52. doi: 10.1186/s13020-019-0275-4 (PMC6873721; doi:10.1186/s13020-019-0275-4)
Supplement: Supplementary file 1 — Additional file 1: Table S1. Clinical characteristics of participants. Table S2. Detailed DNB members at tipping point. Table S3. Functional enrichment of GO biological processes and KEGG pathways for the identified DNB. Table S4. 322 DNB and DEG in DNB-DEG associated network. Table S5. Functional enrichment of GO biological processes and KEGG. Table S6. Functional enrichment of KEGG pathways for genes of each cluster. [file 13020_2019_275_MOESM1_ESM.xlsx]

## Sheet: Table S1
Table S1 Clinical characteristics of participants
Group	Healthy	LGHDS	LDSDS	LKYDS
	(n=28)	(n=53)	(n=53)	(n=53)
Age (years)	47(34-60)	38(18-60)	48(30-65)	54(39-71)
Gender (M/F)	14/14	28/25	29/24	29/24
TBIL (μmol/L)	-	12.43±3.45	13.45±4.54	17.08±12.09
DBIL (μmol/L)	-	2.54±1.01	3.31±1.53	4.45±2.95
ALT (IU/L)	-	22.87±9.47	119.77±145.51	36.17±20.01
AST (IU/L)		23.00±8.21	78.17±66.37	36.70±15.15
ALP(IU/L)	-	60.53±25.85	83.40±39.74	97.00±41.25
GGT (IU/L)	-	21.33±10.35	55.97±60.13	54.37±48.41
TP(g/L)	-	75.01±3.33	77.46±5.09	76.57±4.72
ALB (g/L)	-	48.45±2.54	45.93±3.07	47.51±3.23
GLO(g/L)	-	26.23±3.08	31.53±5.02	29.03±4.96

## Sheet: Table S2
Table S2 Detailed DNB members at LGDNs tipping point.
Official Gene Symbol	Entrez Gene ID	Entrez Gene Name
PLG	5340	plasminogen
PDC	5132	phosducin
TTC24	164118	tetratricopeptide repeat domain 24
LRP1B	53353	low density lipoprotein receptor-related protein 1B
ZNF542	147947	zinc finger protein 542
COL7A1	1294	collagen, type VII, alpha 1
TRPC4	7223	transient receptor potential cation channel, subfamily C, member 4
NEURL1B	54492	neuralized homolog 1B (Drosophila)
VSTM2L	128434	V-set and transmembrane domain containing 2 like
F12	2161	coagulation factor XII (Hageman factor)
PTPLA	9200	protein tyrosine phosphatase-like (proline instead of catalytic arginine), member A
ZNF430	80264	zinc finger protein 430
RPTN	126638	repetin
GJB2	2706	gap junction protein, beta 2, 26kDa
BAHCC1	57597	BAH domain and coiled-coil containing 1
C7orf71	285941	chromosome 7 open reading frame 71
CCDC96	257236	coiled-coil domain containing 96
LOXHD1	125336	lipoxygenase homology domains 1
OR14C36	127066	olfactory receptor, family 14, subfamily C, member 36
TAS2R31	259290	taste receptor, type 2, member 31
DRD3	1814	dopamine receptor D3
C1QL2	165257	complement component 1, q subcomponent-like 2
PTPN13	5783	protein tyrosine phosphatase, non-receptor type 13 (APO-1/CD95 (Fas)-associated phosphatase)
PCDHB17	54661	protocadherin beta 17 pseudogene
REST	5978	RE1-silencing transcription factor
ZNF787	126208	zinc finger protein 787
ZMYM1	79830	zinc finger, MYM-type 1
PXT1	222659	peroxisomal, testis specific 1
ASCL2	430	achaete-scute complex homolog 2 (Drosophila)
OR52B4	143496	olfactory receptor, family 52, subfamily B, member 4
SNRNP40	9410	small nuclear ribonucleoprotein 40kDa (U5)
C11orf70	85016	chromosome 11 open reading frame 70
SCTR	6344	secretin receptor
HSFY1	86614	heat shock transcription factor, Y-linked 1
PRR5	55615	proline rich 5 (renal)
LPPR5	163404	lipid phosphate phosphatase-related protein type 5
SSTR1	6751	somatostatin receptor 1
FAM155B	27112	family with sequence similarity 155, member B
PEX12	5193	peroxisomal biogenesis factor 12
LOC439951	439951	hypothetical LOC439951
GIF	2694	gastric intrinsic factor (vitamin B synthesis)
OR5M1	390168	olfactory receptor, family 5, subfamily M, member 1
MECR	51102	mitochondrial trans-2-enoyl-CoA reductase
C11orf61	79684	chromosome 11 open reading frame 61
ALG10B	144245	asparagine-linked glycosylation 10, alpha-1,2-glucosyltransferase homolog B
FADS3	3995	fatty acid desaturase 3
ADORA3	140	adenosine A3 receptor
CDK2	1017	cyclin-dependent kinase 2
UGT2A1	10941	UDP glucuronosyltransferase 2 family, polypeptide A1
RAB9B	51209	RAB9B, member RAS oncogene family
SCML1	6322	sex comb on midleg-like 1 (Drosophila)
UBE2D4	51619	ubiquitin-conjugating enzyme E2D 4 (putative)

## Sheet: Table S3
Table S3. Functional enrichment of GO biological processes and KEGG pathways for the identified DNB.
GO term	Term names	P.value
GO:0051919	positive regulation of fibrinolysis	0.0094952
GO:0007186	G-protein coupled receptor signaling pathway	0.0187169
GO:0042730	fibrinolysis	0.0488784
KEGG term	Term names	P.value
hsa00062	Fatty acid elongation	0.0035269
hsa04080	Neuroactive ligand-receptor interaction	0.00449738
hsa01212	Fatty acid metabolism	0.0131343
hsa04610	Complement and coagulation cascades	0.0278626

## Sheet: Table S4
Table S4 322 DNB and DEG in DNB-DEG associated network
Group	Official Gene Symbol	Entrez Gene ID	Entrez Gene Name
DNB	REST	5978	RE1-silencing transcription factor
	CDK2	1017	cyclin-dependent kinase 2
	SNRNP40	9410	small nuclear ribonucleoprotein 40kDa (U5)
	PTPN13	5783	protein tyrosine phosphatase, non-receptor type 13 (APO-1/CD95 (Fas)-associated phosphatase)
	BAHCC1	57597	BAH domain and coiled-coil containing 1
	PEX12	5193	peroxisomal biogenesis factor 12
	F12	2161	coagulation factor XII (Hageman factor)
	SCML1	6322	sex comb on midleg-like 1 (Drosophila)
	ASCL2	430	achaete-scute complex homolog 2 (Drosophila)
	FAM155B	27112	family with sequence similarity 155, member B
	ZNF787	126208	zinc finger protein 787
	VSTM2L	128434	V-set and transmembrane domain containing 2 like
	LPPR5	163404	lipid phosphate phosphatase-related protein type 5
	CCDC96	257236	coiled-coil domain containing 96
	SSTR1	6751	somatostatin receptor 1
	PTPLA	9200	protein tyrosine phosphatase-like (proline instead of catalytic arginine), member A
	ADORA3	140	adenosine A3 receptor
	C1QL2	165257	complement component 1, q subcomponent-like 2
	FADS3	3995	fatty acid desaturase 3
	GJB2	2706	gap junction protein, beta 2, 26kDa
	ZMYM1	79830	zinc finger, MYM-type 1
	GIF	2694	gastric intrinsic factor (vitamin B synthesis)
	COL7A1	1294	collagen, type VII, alpha 1
DEG	ANXA5	308	annexin A5
	EEF1D	1936	eukaryotic translation elongation factor 1 delta (guanine nucleotide exchange protein)
	ARHGDIA	396	Rho GDP dissociation inhibitor (GDI) alpha
	PTK2B	2185	PTK2B protein tyrosine kinase 2 beta
	CIDEB	27141	cell death-inducing DFFA-like effector b
	CDC25B	994	cell division cycle 25 homolog B (S. pombe)
	MSN	4478	moesin
	ALDOC	230	aldolase C, fructose-bisphosphate
	VEGFB	7423	vascular endothelial growth factor B
	FOXD2	2306	forkhead box D2
	TRIM35	23087	tripartite motif-containing 35
	SCAMP5	192683	secretory carrier membrane protein 5
	SEPHS1	22929	selenophosphate synthetase 1
	PHYHIPL	84457	phytanoyl-CoA 2-hydroxylase interacting protein-like
	ORM1	5004	orosomucoid 1
	EGR1	1958	early growth response 1
	YARS	8565	tyrosyl-tRNA synthetase
	PDE2A	5138	phosphodiesterase 2A, cGMP-stimulated
	TMEM180	79847	transmembrane protein 180
	SH3BGRL3	83442	SH3 domain binding glutamic acid-rich protein like 3
	PARP10	84875	poly (ADP-ribose) polymerase family, member 10
	PCDHGB5	56101	protocadherin gamma subfamily B, 5
	HIST1H2BK	85236	histone cluster 1, H2bk
	RCOR1	23186	REST corepressor 1
	DNAH1	25981	dynein, axonemal, heavy chain 1
	AFAP1	60312	actin filament associated protein 1
	FAM78A	286336	family with sequence similarity 78, member A
	MYD88	4615	myeloid differentiation primary response gene (88)
	HADHA	3030	hydroxyacyl-CoA dehydrogenase/3-ketoacyl-CoA thiolase/enoyl-CoA hydratase (trifunctional protein), alpha subunit
	C1orf122	127687	chromosome 1 open reading frame 122
	GRM4	2914	glutamate receptor, metabotropic 4
	PSMG4	389362	proteasome (prosome, macropain) assembly chaperone 4
	PPP1R14B	26472	protein phosphatase 1, regulatory (inhibitor) subunit 14B
	GANAB	23193	glucosidase, alpha; neutral AB
	POU2F2	5452	POU class 2 homeobox 2
	GATA3	2625	GATA binding protein 3
	POLR2A	5430	polymerase (RNA) II (DNA directed) polypeptide A, 220kDa
	RPH3A	22895	rabphilin 3A homolog (mouse)
	STX16	8675	syntaxin 16
	BUB3	9184	budding uninhibited by benzimidazoles 3 homolog (yeast)
	HOXA2	3199	homeobox A2
	DNMT1	1786	DNA (cytosine-5-)-methyltransferase 1
	HSPA5	3309	heat shock 70kDa protein 5 (glucose-regulated protein, 78kDa)
	MED15	51586	mediator complex subunit 15
	CCT8	10694	chaperonin containing TCP1, subunit 8 (theta)
	TRIM62	55223	tripartite motif-containing 62
	FOXO1	2308	forkhead box O1
	CEBPA	1050	CCAAT/enhancer binding protein (C/EBP), alpha
	PPP2CA	5515	protein phosphatase 2, catalytic subunit, alpha isozyme
	DGCR2	9993	DiGeorge syndrome critical region gene 2
	AHCY	191	adenosylhomocysteinase
	SRRM4	84530	serine/arginine repetitive matrix 4
	EVX1	2128	even-skipped homeobox 1
	TBP	6908	TATA box binding protein
	SYNCRIP	10492	synaptotagmin binding, cytoplasmic RNA interacting protein
	TPP1	1200	tripeptidyl peptidase I
	ALDH18A1	5832	aldehyde dehydrogenase 18 family, member A1
	CELF6	60677	CUGBP, Elav-like family member 6
	CHKA	1119	choline kinase alpha
	GSTP1	2950	glutathione S-transferase pi 1
	ARRB1	408	arrestin, beta 1
	CELF4	56853	CUGBP, Elav-like family member 4
	BTRC	8945	beta-transducin repeat containing
	TFAP4	7023	transcription factor AP-4 (activating enhancer binding protein 4)
	PDE4D	5144	phosphodiesterase 4D, cAMP-specific (phosphodiesterase E3 dunce homolog, Drosophila)
	ACP1	52	acid phosphatase 1, soluble
	NOB1	28987	NIN1/RPN12 binding protein 1 homolog (S. cerevisiae)
	BRMS1	25855	breast cancer metastasis suppressor 1
	CNOT7	29883	CCR4-NOT transcription complex, subunit 7
	SMC3	9126	structural maintenance of chromosomes 3
	BRSK2	9024	BR serine/threonine kinase 2
	RSU1	6251	Ras suppressor protein 1
	TRADD	8717	TNFRSF1A-associated via death domain
	EFNB1	1947	ephrin-B1
	JUB	84962	jub, ajuba homolog (Xenopus laevis)
	OFD1	8481	oral-facial-digital syndrome 1
	NOL4	8715	nucleolar protein 4
	PMAIP1	5366	phorbol-12-myristate-13-acetate-induced protein 1
	SIGLEC10	#N/A	#N/A
	C19orf39	126074	chromosome 19 open reading frame 39
	MCM4	4173	minichromosome maintenance complex component 4
	NUDT15	55270	nudix (nucleoside diphosphate linked moiety X)-type motif 15
	NFYC	4802	nuclear transcription factor Y, gamma
	ACTN1	87	actinin, alpha 1
	PSMD8	5714	proteasome (prosome, macropain) 26S subunit, non-ATPase, 8
	CCNE1	898	cyclin E1
	PARP1	142	poly (ADP-ribose) polymerase 1
	EML2	24139	echinoderm microtubule associated protein like 2
	DYNLL1	8655	dynein, light chain, LC8-type 1
	CALR	811	calreticulin
	MDH2	4191	malate dehydrogenase 2, NAD (mitochondrial)
	MTHFR	4524	methylenetetrahydrofolate reductase (NAD(P)H)
	CELF2	10659	CUGBP, Elav-like family member 2
	AMBRA1	55626	autophagy/beclin-1 regulator 1
	HDAC9	9734	histone deacetylase 9
	PRPF6	24148	PRP6 pre-mRNA processing factor 6 homolog (S. cerevisiae)
	CDK5R2	8941	cyclin-dependent kinase 5, regulatory subunit 2 (p39)
	TAP1	6890	transporter 1, ATP-binding cassette, sub-family B (MDR/TAP)
	NFKB1	4790	nuclear factor of kappa light polypeptide gene enhancer in B-cells 1
	TMEM8A	58986	transmembrane protein 8A
	HNRNPU	3192	heterogeneous nuclear ribonucleoprotein U (scaffold attachment factor A)
	CYP2S1	29785	cytochrome P450, family 2, subfamily S, polypeptide 1
	LDB1	8861	LIM domain binding 1
	SOX11	6664	SRY (sex determining region Y)-box 11
	SART1	9092	squamous cell carcinoma antigen recognized by T cells
	SF1	7536	splicing factor 1
	FLII	2314	flightless I homolog (Drosophila)
	MIF	4282	macrophage migration inhibitory factor (glycosylation-inhibiting factor)
	TPM2	7169	tropomyosin 2 (beta)
	IKBKG	8517	inhibitor of kappa light polypeptide gene enhancer in B-cells, kinase gamma
	SUB1	10923	SUB1 homolog (S. cerevisiae)
	PSD	5662	pleckstrin and Sec7 domain containing
	CUL7	9820	cullin 7
	TKT	7086	transketolase
	CSPG5	10675	chondroitin sulfate proteoglycan 5 (neuroglycan C)
	WDR1	9948	WD repeat domain 1
	ENO1	2023	enolase 1, (alpha)
	FZR1	51343	fizzy/cell division cycle 20 related 1 (Drosophila)
	HIST1H3C	8352	histone cluster 1, H3c
	PHB	5245	prohibitin
	C1orf93	127281	chromosome 1 open reading frame 93
	MCM7	4176	minichromosome maintenance complex component 7
	ACD	65057	adrenocortical dysplasia homolog (mouse)
	HIF1A	3091	hypoxia inducible factor 1, alpha subunit (basic helix-loop-helix transcription factor)
	SRA1	10011	steroid receptor RNA activator 1
	EPC2	26122	enhancer of polycomb homolog 2 (Drosophila)
	FGF13	2258	fibroblast growth factor 13
	RNF2	6045	ring finger protein 2
	COQ6	51004	coenzyme Q6 homolog, monooxygenase (S. cerevisiae)
	E2F4	1874	E2F transcription factor 4, p107/p130-binding
	TPM1	7168	tropomyosin 1 (alpha)
	HMGA1	3159	high mobility group AT-hook 1
	C1orf83	127428	chromosome 1 open reading frame 83
	ATP5B	506	ATP synthase, H+ transporting, mitochondrial F1 complex, beta polypeptide
	RPS15A	6210	ribosomal protein S15a
	MAD2L1	4085	MAD2 mitotic arrest deficient-like 1 (yeast)
	SH2D1A	4068	SH2 domain containing 1A
	NOP2	4839	NOP2 nucleolar protein homolog (yeast)
	CDKN1C	1028	cyclin-dependent kinase inhibitor 1C (p57, Kip2)
	BMP6	654	bone morphogenetic protein 6
	ATF1	466	activating transcription factor 1
	TPI1	7167	triosephosphate isomerase 1
	EPN1	29924	epsin 1
	GSN	2934	gelsolin
	SPTAN1	6709	spectrin, alpha, non-erythrocytic 1 (alpha-fodrin)
	PJA1	64219	praja ring finger 1
	EIF4E2	9470	eukaryotic translation initiation factor 4E family member 2
	ATF7	11016	activating transcription factor 7
	C22orf9	23313	chromosome 22 open reading frame 9
	RHOC	389	ras homolog gene family, member C
	EZH2	2146	enhancer of zeste homolog 2 (Drosophila)
	SPTBN1	6711	spectrin, beta, non-erythrocytic 1
	RPS3	6188	ribosomal protein S3
	BEX2	84707	brain expressed X-linked 2
	IQSEC2	23096	IQ motif and Sec7 domain 2
	PPIL6	285755	peptidylprolyl isomerase (cyclophilin)-like 6
	PRRT2	112476	proline-rich transmembrane protein 2
	FBL	2091	fibrillarin
	ZNHIT3	9326	zinc finger, HIT type 3
	MAFG	4097	v-maf musculoaponeurotic fibrosarcoma oncogene homolog G (avian)
	SNW1	22938	SNW domain containing 1
	DOCK7	85440	dedicator of cytokinesis 7
	ZRANB3	84083	zinc finger, RAN-binding domain containing 3
	TBL1X	6907	transducin (beta)-like 1X-linked
	ZNF292	23036	zinc finger protein 292
	E2F7	144455	E2F transcription factor 7
	LOC100291837	#N/A	#N/A
	RPL36	25873	ribosomal protein L36
	POU3F1	5453	POU class 3 homeobox 1
	RFX1	5989	regulatory factor X, 1 (influences HLA class II expression)
	NNT	23530	nicotinamide nucleotide transhydrogenase
	TPM3	7170	tropomyosin 3
	GNAS	2778	GNAS complex locus
	USP7	7874	ubiquitin specific peptidase 7 (herpes virus-associated)
	PSMC5	5705	proteasome (prosome, macropain) 26S subunit, ATPase, 5
	SSH2	85464	slingshot homolog 2 (Drosophila)
	CAPZB	832	capping protein (actin filament) muscle Z-line, beta
	STXBP5L	9515	syntaxin binding protein 5-like
	SRRM1	10250	serine/arginine repetitive matrix 1
	PGR	5241	progesterone receptor
	KDM5C	8242	lysine (K)-specific demethylase 5C
	IL16	3603	interleukin 16 (lymphocyte chemoattractant factor)
	GAPDH	2597	glyceraldehyde-3-phosphate dehydrogenase
	CCND2	894	cyclin D2
	EIF4H	7458	eukaryotic translation initiation factor 4H
	NPC1	4864	Niemann-Pick disease, type C1
	RORA	6095	RAR-related orphan receptor A
	HCN3	57657	hyperpolarization activated cyclic nucleotide-gated potassium channel 3
	FAM47E	100129583	family with sequence similarity 47, member E
	SARNP	84324	SAP domain containing ribonucleoprotein
	MCM6	4175	minichromosome maintenance complex component 6
	PKM2	5315	pyruvate kinase, muscle
	RAC1	5879	ras-related C3 botulinum toxin substrate 1 (rho family, small GTP binding protein Rac1)
	DNAJC11	55735	DnaJ (Hsp40) homolog, subfamily C, member 11
	ZNF276	92822	zinc finger protein 276
	COPS5	10987	COP9 constitutive photomorphogenic homolog subunit 5 (Arabidopsis)
	HNRNPF	3185	heterogeneous nuclear ribonucleoprotein F
	ILF2	3608	interleukin enhancer binding factor 2, 45kDa
	HSP90AB1	3326	heat shock protein 90kDa alpha (cytosolic), class B member 1
	ELAVL3	1995	ELAV (embryonic lethal, abnormal vision, Drosophila)-like 3 (Hu antigen C)
	KAT2A	2648	K(lysine) acetyltransferase 2A
	HDAC6	10013	histone deacetylase 6
	ANXA2	302	annexin A2
	THAP11	57215	THAP domain containing 11
	CELF1	10658	CUGBP, Elav-like family member 1
	MAPKAPK3	7867	mitogen-activated protein kinase-activated protein kinase 3
	RPL35	11224	ribosomal protein L35
	TAGLN2	8407	transgelin 2
	NPRL2	10641	nitrogen permease regulator-like 2 (S. cerevisiae)
	SMC1A	8243	structural maintenance of chromosomes 1A
	NRXN1	9378	neurexin 1
	CKS2	1164	CDC28 protein kinase regulatory subunit 2
	SART3	9733	squamous cell carcinoma antigen recognized by T cells 3
	NRIP1	8204	nuclear receptor interacting protein 1
	AGPAT5	55326	1-acylglycerol-3-phosphate O-acyltransferase 5 (lysophosphatidic acid acyltransferase, epsilon)
	DBN1	1627	drebrin 1
	SHC4	399694	SHC (Src homology 2 domain containing) family, member 4
	SNRNP200	23020	small nuclear ribonucleoprotein 200kDa (U5)
	HDAC1	3065	histone deacetylase 1
	RAB11FIP1	80223	RAB11 family interacting protein 1 (class I)
	SEC23A	10484	Sec23 homolog A (S. cerevisiae)
	KIAA1217	56243	KIAA1217
	SF3B1	23451	splicing factor 3b, subunit 1, 155kDa
	GOLGA2	2801	golgin A2
	ELL	8178	elongation factor RNA polymerase II
	ERH	2079	enhancer of rudimentary homolog (Drosophila)
	CNBP	7555	CCHC-type zinc finger, nucleic acid binding protein
	PRMT1	3276	protein arginine methyltransferase 1
	YWHAB	7529	tyrosine 3-monooxygenase/tryptophan 5-monooxygenase activation protein, beta polypeptide
	ZNF671	79891	zinc finger protein 671
	IMP3	55272	IMP3, U3 small nucleolar ribonucleoprotein, homolog (yeast)
	FES	2242	feline sarcoma oncogene
	PI4KB	5298	phosphatidylinositol 4-kinase, catalytic, beta
	ALDOA	226	aldolase A, fructose-bisphosphate
	EP300	2033	E1A binding protein p300
	E2F1	1869	E2F transcription factor 1
	PSMD3	5709	proteasome (prosome, macropain) 26S subunit, non-ATPase, 3
	CITED2	10370	Cbp/p300-interacting transactivator, with Glu/Asp-rich carboxy-terminal domain, 2
	ATP2A3	489	ATPase, Ca++ transporting, ubiquitous
	YY1	7528	YY1 transcription factor
	MAPRE2	10982	microtubule-associated protein, RP/EB family, member 2
	ADAT2	134637	adenosine deaminase, tRNA-specific 2, TAD2 homolog (S. cerevisiae)
	HES1	3280	hairy and enhancer of split 1, (Drosophila)
	PRPF8	10594	PRP8 pre-mRNA processing factor 8 homolog (S. cerevisiae)
	SF3B3	23450	splicing factor 3b, subunit 3, 130kDa
	MRPS18B	28973	mitochondrial ribosomal protein S18B
	EFTUD2	9343	elongation factor Tu GTP binding domain containing 2
	EWSR1	2130	Ewing sarcoma breakpoint region 1
	WDR20	91833	WD repeat domain 20
	DVL3	1857	dishevelled, dsh homolog 3 (Drosophila)
	GATAD1	57798	GATA zinc finger domain containing 1
	CRELD2	79174	cysteine-rich with EGF-like domains 2
	DDX25	29118	DEAD (Asp-Glu-Ala-Asp) box polypeptide 25
	UBE2L3	7332	ubiquitin-conjugating enzyme E2L 3
	MCM2	4171	minichromosome maintenance complex component 2
	ATP1A1	476	ATPase, Na+/K+ transporting, alpha 1 polypeptide
	FOXQ1	94234	forkhead box Q1
	ACAD8	27034	acyl-CoA dehydrogenase family, member 8
	TPRG1L	127262	tumor protein p63 regulated 1-like
	DYNC1H1	1778	dynein, cytoplasmic 1, heavy chain 1
	LATS1	9113	LATS, large tumor suppressor, homolog 1 (Drosophila)
	PPP2R5D	5528	protein phosphatase 2, regulatory subunit B', delta
	BIRC5	332	baculoviral IAP repeat-containing 5
	WHSC1	7468	Wolf-Hirschhorn syndrome candidate 1
	PA2G4	5036	proliferation-associated 2G4, 38kDa
	RBL1	5933	retinoblastoma-like 1 (p107)
	DPP10	57628	dipeptidyl-peptidase 10 (non-functional)
	CAPRIN1	4076	cell cycle associated protein 1
	ZNF326	284695	zinc finger protein 326
	LATS2	26524	LATS, large tumor suppressor, homolog 2 (Drosophila)
	MCM3	4172	minichromosome maintenance complex component 3
	TM4SF1	4071	transmembrane 4 L six family member 1
	TMCC1	23023	transmembrane and coiled-coil domain family 1
	ATIC	471	5-aminoimidazole-4-carboxamide ribonucleotide formyltransferase/IMP cyclohydrolase
	SMARCC2	6601	SWI/SNF related, matrix associated, actin dependent regulator of chromatin, subfamily c, member 2
	HCFC1	3054	host cell factor C1 (VP16-accessory protein)
	ELK1	2002	ELK1, member of ETS oncogene family
	MYH9	4627	myosin, heavy chain 9, non-muscle
	CDK6	1021	cyclin-dependent kinase 6
	PPM1B	5495	protein phosphatase, Mg2+/Mn2+ dependent, 1B
	VCP	7415	valosin-containing protein
	CUX1	1523	cut-like homeobox 1
	GPR180	160897	G protein-coupled receptor 180
	SVIL	6840	supervillin
	SEC16A	9919	SEC16 homolog A (S. cerevisiae)
	TMEM181	57583	transmembrane protein 181
	HIST1H1D	3007	histone cluster 1, H1d
	PRPF4B	8899	PRP4 pre-mRNA processing factor 4 homolog B (yeast)
	IRF9	10379	interferon regulatory factor 9
	SARS	6301	seryl-tRNA synthetase
	WDR74	54663	WD repeat domain 74
	SNTB2	6645	syntrophin, beta 2 (dystrophin-associated protein A1, 59kDa, basic component 2)
	PCNA	5111	proliferating cell nuclear antigen
	TAOK3	51347	TAO kinase 3
	SNX17	9784	sorting nexin 17
	SNORA30	677813	small nucleolar RNA, H/ACA box 30
	AP1S2	8905	adaptor-related protein complex 1, sigma 2 subunit
	RIN1	9610	Ras and Rab interactor 1
	UBE2D3	7323	ubiquitin-conjugating enzyme E2D 3 (UBC4/5 homolog, yeast)
	PCBP2	5094	poly(rC) binding protein 2
	KLF12	11278	Kruppel-like factor 12
	MNAT1	4331	menage a trois homolog 1, cyclin H assembly factor (Xenopus laevis)
	UROD	7389	uroporphyrinogen decarboxylase
	PPIB	5479	peptidylprolyl isomerase B (cyclophilin B)
	PHB2	11331	prohibitin 2

## Sheet: Table S5
Table S5. Functional enrichment of GO biological processes and KEGG pathways for the flipped genes.
GO term	Term names	P.value
GO:0010467	gene expression	1.50719e-11
GO:0044237	cellular metabolic process	7.7409e-10
GO:0008152	metabolic process	9.34322e-10
GO:0046483	heterocycle metabolic process	1.14076e-09
GO:0006725	cellular aromatic compound metabolic process	1.30126e-09
GO:1901360	organic cyclic compound metabolic process	2.38039e-09
GO:0006139	nucleobase-containing compound metabolic process	2.54331e-09
GO:0044249	cellular biosynthetic process	3.94912e-09
GO:0034641	cellular nitrogen compound metabolic process	5.339e-09
GO:0009058	biosynthetic process	5.67618e-09
GO:0006807	nitrogen compound metabolic process	6.10373e-09
GO:0009987	cellular process	7.158e-09
GO:0044238	primary metabolic process	8.49607e-09
GO:1901576	organic substance biosynthetic process	8.72092e-09
GO:0071704	organic substance metabolic process	2.23308e-08
GO:0016070	RNA metabolic process	2.48765e-08
GO:0044260	cellular macromolecule metabolic process	2.61629e-08
GO:0044271	cellular nitrogen compound biosynthetic process	6.91579e-08
GO:0019222	regulation of metabolic process	1.09907e-07
GO:0090304	nucleic acid metabolic process	1.3472e-07
GO:0043933	macromolecular complex subunit organization	3.02039e-07
KEGG term	Term names	P.value
hsa01230	Biosynthesis of amino acids	8.62e-06
hsa01200	Carbon metabolism	0.000159151
hsa00010	Glycolysis / Gluconeogenesis	0.000591227
hsa05215	Prostate cancer	0.00291224
hsa04066	HIF-1 signaling pathway	0.00332331
hsa00030	Pentose phosphate pathway	0.00333033
hsa05203	Viral carcinogenesis	0.00407759
hsa00051	Fructose and mannose metabolism	0.00437926
hsa04612	Antigen processing and presentation	0.00752555
hsa04110	Cell cycle	0.0082421
hsa04962	Vasopressin-regulated water reabsorption	0.00981867
hsa03040	Spliceosome	0.0113074
hsa05162	Measles	0.0113074
hsa05222	Small cell lung cancer	0.0143875
hsa05200	Pathways in cancer	0.0161407
hsa05169	Epstein-Barr virus infection	0.0165533
hsa03010	Ribosome	0.0196062
hsa04141	Protein processing in endoplasmic reticulum	0.0255386
hsa00970	Aminoacyl-tRNA biosynthesis	0.0289755
hsa05221	Acute myeloid leukemia	0.0289755

## Sheet: Table S6
Table S6. Functional enrichment of KEGG pathways for genes of each cluster.
	KEGG term	Term names	P.value
cluster 1	hsa04962	Vasopressin-regulated water reabsorption	0.000784036
	hsa04926	Relaxin signaling pathway	0.00197815
	hsa00010	Glycolysis / Gluconeogenesis	0.00277209
	hsa01230	Biosynthesis of amino acids	0.00352538
	hsa04918	Thyroid hormone synthesis	0.00352538
	hsa04612	Antigen processing and presentation	0.00394462
	hsa04141	Protein processing in endoplasmic reticulum	0.0046819
	hsa05222	Small cell lung cancer	0.00668882
	hsa05215	Prostate cancer	0.00751464
	hsa04066	HIF-1 signaling pathway	0.00817208
	hsa00051	Fructose and mannose metabolism	0.00826544
	hsa05142	Chagas disease (American trypanosomiasis)	0.00862872
	hsa01200	Carbon metabolism	0.0122455
	hsa04961	Endocrine and other factor-regulated calcium reabsorption	0.016319
	hsa05162	Measles	0.0173053
	hsa05030	Cocaine addiction	0.0176615
	hsa05200	Pathways in cancer	0.0200216
	hsa00970	Aminoacyl-tRNA biosynthesis	0.0308308
	hsa04976	Bile secretion	0.0352608
	hsa04971	Gastric acid secretion	0.0389727
	hsa04911	Insulin secretion	0.0488671
	hsa04024	cAMP signaling pathway	0.0489349
cluster 2	hsa05200	Pathways in cancer	0.000924761
	hsa05202	Transcriptional misregulation in cancer	0.00290434
	hsa05221	Acute myeloid leukemia	0.0048776
	hsa05215	Prostate cancer	0.0102961
	hsa04110	Cell cycle	0.016459
	hsa05161	Hepatitis B	0.0218255
	hsa05226	Gastric cancer	0.0232681
	hsa05164	Influenza A	0.0300725
	hsa05167	Kaposi's sarcoma-associated herpesvirus infection	0.03512
	hsa05203	Viral carcinogenesis	0.0404803
	hsa05169	Epstein-Barr virus infection	0.0412179
cluster 3	hsa03010	Ribosome	0.0173399
	hsa01040	Biosynthesis of unsaturated fatty acids	0.0306561
	hsa04977	Vitamin digestion and absorption	0.0319696
	hsa00062	Fatty acid elongation	0.0359004
	hsa04144	Endocytosis	0.0408895
cluster 4	hsa01230	Biosynthesis of amino acids	5.87213e-05
	hsa01200	Carbon metabolism	0.000336638
	hsa00030	Pentose phosphate pathway	0.00348726
	hsa00010	Glycolysis / Gluconeogenesis	0.0170596
	hsa00750	Vitamin B6 metabolism	0.0177046
	hsa05203	Viral carcinogenesis	0.0207611
	hsa00360	Phenylalanine metabolism	0.0493888
